# Supplementary material for: Factors associated with resistance of HIV-1 reservoir viruses to neutralization by autologous IgG antibodies
Source: J Clin Invest. 2025 Jul 29;135(19):e194081. doi: 10.1172/JCI194081 (PMC12483561; doi:10.1172/JCI194081)
Supplement: Supporting data values [file jci-135-194081-s054.xlsx]

## Sheet: Fig. 1A
Participant-Isolate	aNAb IC50 (ug/ml)
DELSPC012-UDB42	3.24
DELSPC012-ABB11	31.2
DELSPC012-STA08	38.2
DELSPC012-ABA7	75.1
DELSPC012-ABB14	16.1
DELSPC012-STB12	8.93
DELSPC012-UDB29A	71.5
DELSPC012-STB17	25.7
DELSPC012-PPB35	27.3
DELSPC012-ABA6	53.2
DELSPC012-STB13	28.1
DELSPC012-UDA5	33.4
DELSPC012-UDA6B	16.7
DELSPC012-UDB37B	105
DELSPC020-ABA15	63.45
DELSPC020-STA03	36.89
DELSPC020-STA15	105
DELSPC020-UDA20	61.59
DELSPC020-STA10	105
DELSPC020-STA13	105
DELSPC020-UDA19	64.96
DELSPC019-UDA17	19.15
DELSPC019-ABA06	105
DELSPC019-STA11	20.01
DELSPC019-STB03	105
DELSPC019-ABA09	105
DELSPC019-UDA06	60.03
DELSPC019-STA31	105
DELSPC019-ABA48	74.3
DELSPC019-UDA01	60.72
DELSPC019-STA24	105
DELSPC019-UDA12	31.6
DELSPC019-UDA40	44.09
DELSPC019-STA30	27.09
DELSPC019-ABB22	69.25
DELSPC019-UDA22	40.44
DELSPC015-STA10	60.66
DELSPC015-UDA05	84.79
DELSPC015-UDB32	12.68
DELSPC015-UDB18	10.6
DELSPC015-STB63	16.32
DELSPC015-STA03	9.78
DELSPC015-STB57	4.27
DELSPC015-STB17	7.95
DELSPC017-ABB17	105
DELSPC017-ABB18	19.79
DELSPC017-ABB21	25.29
DELSPC017-STA01	105
DELSPC017-STC04	76.57
DELSPC017-STC11	105
DELSPC023-STA10	34.77
DELSPC023-STB52	31.32
DELSPC023-UDB49	8.31
JH448-A02	105
JH448-A07	56.75
JH448-B07	105
JH447-B04	105
JH447-B13	105
JH447-B18	105
JH447-B29	46.531
JH447-B34	105
OM5368-A05	105
OM5368-A07	105
OM5368-A09	105
OM5368-B04	105
JH471-A07	105
JH471-A08	105
JH471-A10	105
JH471-B08	105
JH465-B15	93.12
JH465-B22	87.29
JH465-B25	59.06
JH465-B27	105
JH449-B05	105
JH449-B25	105
JH449-C02	105
DELSPC029-ABB53	105
DELSPC029-STB57	105
DELSPC013-ABA03A	91.7
DELSPC013-ABA01	45.1
DELSPC013-ABB81	105
DELSPC013-ABB17	96.3
DELSPC013-STA8	40.4
DELSPC013-STB51	35.22
DELSPC013-ABA10	105
DELSPC013-STB34	22.6
DELSPC013-UDB71	105
DELSPC013-UDB9	37.8
DELSPC013-UDB74	68.5
DELSPC013-UDA10 (STB17)	52.5
SCOPE2256-A15	105
SCOPE2256-A24	105
JH47-A07	105
SCOPE2046-A24	105
JH246-A34	105
JH246-A22	105
JH246-A03	105
JH246-A01	105
JH218-A09	105
JH218-A03	105
SCOPE2114-B42	105
SCOPE2114-B06	105
SCOPE2114-B01	105
SCOPE2114-B09	105
SCOPE2114-B21	86.41
JH108-A03	4.73
JH108-A04	105
JH108-A02	105
JH108-A14	105
JH108-A01	105
CIRC0113-A03	105
CIRC0113-A09	105
JH275-A02	61.51
JH275-A05	105
JH275-B15	95.87
JH275-B45	76.93
OM5418-A03	105
OM5418-A10	105
OM5418-A14	63.4
OM5418-B39	105
OM5418-A07	105
CIRC0323-A06	105
CIRC0323-A05	105
CIRC0323-B03	105
CIRC0323-B46	24.6
CIRC0323-B18	105
CIRC0323-A08	105
JH27-A04	105
JH27-A09	105
JH27-A11	105
JH27-A21	105
JH27-B22	105
CIRC0036-A13	105
CIRC0036-A16	105
CIRC0036-B13	105
CIRC0036-B17	105
CIRC0036-B51	105
CIRC0036-C02	105

## Sheet: Fig. 1B
Participant	% unique resistant viruses per PWH
DELSPC012	7.14286
DELSPC025	25
DELSPC020	66.6667
DELSPC019	33.3333
DELSPC015	0
DELSPC017	50
DELSPC023	0
JH448	66.6667
JH447	80
OM5368	100
JH471	100
JH465	25
JH449	100
DELSPC029	100
DELSPC013	25
SCOPE2256	100
JH47	100
SCOPE2046	100
JH246	100
JH218	100
SCOPE2114	80
JH108	80
CIRC0113	100
JH275	25
OM5418	80
CIRC0323	83.3333
JH27	100
CIRC0036	100

## Sheet: Fig. 1C
Participant-Isolate	aNAb IC50 (ug/ml)
DELSPC012-UDB42	3.24
DELSPC012-UDB42	3.24
DELSPC012-UDB42	3.24
DELSPC012-UDB42	3.24
DELSPC012-UDB42	3.24
DELSPC012-UDB42	3.24
DELSPC012-UDB42	3.24
DELSPC012-UDB42	3.24
DELSPC012-UDB42	3.24
DELSPC012-UDB42	3.24
DELSPC012-UDB42	3.24
DELSPC012-UDB42	3.24
DELSPC012-UDB42	3.24
DELSPC012-UDB42	3.24
DELSPC012-UDB42	3.24
DELSPC012-UDB42	3.24
DELSPC012-UDB42	3.24
DELSPC012-UDB42	3.24
DELSPC012-UDB42	3.24
DELSPC012-UDB42	3.24
DELSPC012-UDB42	3.24
DELSPC012-UDB42	3.24
DELSPC012-UDB42	3.24
DELSPC012-UDB42	3.24
DELSPC012-UDB42	3.24
DELSPC012-UDB42	3.24
DELSPC012-UDB42	3.24
DELSPC012-UDB42	3.24
DELSPC012-UDB42	3.24
DELSPC012-UDB42	3.24
DELSPC012-UDB42	3.24
DELSPC012-UDB42	3.24
DELSPC012-UDB42	3.24
DELSPC012-UDB42	3.24
DELSPC012-UDB42	3.24
DELSPC012-UDB42	3.24
DELSPC012-UDB42	3.24
DELSPC012-UDB42	3.24
DELSPC012-UDB42	3.24
DELSPC012-ABB11	31.2
DELSPC012-STA08	38.2
DELSPC012-ABA7	75.1
DELSPC012-ABB14	16.1
DELSPC012-STB12	8.93
DELSPC012-STB12	8.93
DELSPC012-UDB29A	71.5
DELSPC012-STB17	25.7
DELSPC012-PPB35	27.3
DELSPC012-ABA6	53.2
DELSPC012-STB13	28.1
DELSPC012-STB13	28.1
DELSPC012-STB13	28.1
DELSPC012-STB13	28.1
DELSPC012-UDA5	33.4
DELSPC012-UDA5	33.4
DELSPC012-UDA5	33.4
DELSPC012-UDA5	33.4
DELSPC012-UDA6B	16.7
DELSPC012-UDA6B	16.7
DELSPC012-UDA6B	16.7
DELSPC012-UDA6B	16.7
DELSPC012-UDA6B	16.7
DELSPC012-UDA6B	16.7
DELSPC012-UDA6B	16.7
DELSPC012-UDB37B	105
DELSPC012-UDB37B	105
DELSPC012-UDB37B	105
DELSPC012-UDB37B	105
DELSPC012-UDB37B	105
DELSPC025-ABA15	63.45
DELSPC025-STA03	36.89
DELSPC025-STA15	105
DELSPC025-UDA20	61.59
DELSPC025-UDA20	61.59
DELSPC020-STA10	105
DELSPC020-STA13	105
DELSPC020-UDA19	64.96
DELSPC019-UDA17	19.15
DELSPC019-UDA17	19.15
DELSPC019-UDA17	19.15
DELSPC019-UDA17	19.15
DELSPC019-UDA17	19.15
DELSPC019-ABA06	105
DELSPC019-STA11	20.01
DELSPC019-STA11	20.01
DELSPC019-STB03	105
DELSPC019-STB03	105
DELSPC019-ABA09	105
DELSPC019-UDA06	60.03
DELSPC019-STA31	105
DELSPC019-ABA48	74.3
DELSPC019-UDA01	60.72
DELSPC019-STA24	105
DELSPC019-UDA12	31.6
DELSPC019-UDA40	44.09
DELSPC019-UDA40	44.09
DELSPC019-UDA40	44.09
DELSPC019-STA30	27.09
DELSPC019-ABB22	69.25
DELSPC019-UDA22	40.44
DELSPC015-STA10	60.66
DELSPC015-STA10	60.66
DELSPC015-STA10	60.66
DELSPC015-STA10	60.66
DELSPC015-STA10	60.66
DELSPC015-STA10	60.66
DELSPC015-STA10	60.66
DELSPC015-STA10	60.66
DELSPC015-UDA05	84.79
DELSPC015-UDB32	12.68
DELSPC015-UDB18	10.6
DELSPC015-STB63	16.32
DELSPC015-STA03	9.78
DELSPC015-STB57	4.27
DELSPC015-STB17	7.95
DELSPC017-ABB17	105
DELSPC017-ABB17	105
DELSPC017-ABB17	105
DELSPC017-ABB17	105
DELSPC017-ABB17	105
DELSPC017-ABB17	105
DELSPC017-ABB17	105
DELSPC017-ABB17	105
DELSPC017-ABB17	105
DELSPC017-ABB17	105
DELSPC017-ABB17	105
DELSPC017-ABB17	105
DELSPC017-ABB17	105
DELSPC017-ABB17	105
DELSPC017-ABB17	105
DELSPC017-ABB17	105
DELSPC017-ABB17	105
DELSPC017-ABB17	105
DELSPC017-ABB17	105
DELSPC017-ABB17	105
DELSPC017-ABB17	105
DELSPC017-ABB17	105
DELSPC017-ABB17	105
DELSPC017-ABB17	105
DELSPC017-ABB17	105
DELSPC017-ABB17	105
DELSPC017-ABB17	105
DELSPC017-ABB17	105
DELSPC017-ABB17	105
DELSPC017-ABB17	105
DELSPC017-ABB18	19.79
DELSPC017-ABB21	25.29
DELSPC017-ABB21	25.29
DELSPC017-ABB21	25.29
DELSPC017-ABB21	25.29
DELSPC017-ABB21	25.29
DELSPC017-ABB21	25.29
DELSPC017-STA01	105
DELSPC017-STA01	105
DELSPC017-STA01	105
DELSPC017-STA01	105
DELSPC017-STA01	105
DELSPC017-STA01	105
DELSPC017-STA01	105
DELSPC017-STA01	105
DELSPC017-STA01	105
DELSPC017-STA01	105
DELSPC017-STC04	76.57
DELSPC017-STC04	76.57
DELSPC017-STC04	76.57
DELSPC017-STC04	76.57
DELSPC017-STC11	105
DELSPC017-STC11	105
DELSPC023-STA10	34.77
DELSPC023-STA10	34.77
DELSPC023-STA10	34.77
DELSPC023-STA10	34.77
DELSPC023-STB52	31.32
DELSPC023-UDB49	8.31
DELSPC023-UDB49	8.31
DELSPC023-UDB49	8.31
JH448-A02	105
JH448-A02	105
JH448-A02	105
JH448-A02	105
JH448-A02	105
JH448-A02	105
JH448-A02	105
JH448-A02	105
JH448-A02	105
JH448-A02	105
JH448-A02	105
JH448-A02	105
JH448-A02	105
JH448-A02	105
JH448-A02	105
JH448-A02	105
JH448-A02	105
JH448-A02	105
JH448-A02	105
JH448-A02	105
JH448-A02	105
JH448-A02	105
JH448-A07	56.75
JH448-B07	105
JH447-B04	105
JH447-B13	105
JH447-B13	105
JH447-B13	105
JH447-B13	105
JH447-B18	105
JH447-B18	105
JH447-B18	105
JH447-B29	46.53
JH447-B34	105
OM5368-A05	105
OM5368-A05	105
OM5368-A05	105
OM5368-A05	105
OM5368-A05	105
OM5368-A07	105
OM5368-A07	105
OM5368-A07	105
OM5368-A07	105
OM5368-A07	105
OM5368-A07	105
OM5368-A07	105
OM5368-A07	105
OM5368-A07	105
OM5368-A07	105
OM5368-A09	105
OM5368-A09	105
OM5368-B04	105
OM5368-B04	105
OM5368-B04	105
OM5368-B04	105
JH471-A07	105
JH471-A08	105
JH471-A10	105
JH471-B08	105
JH465-B15	93.12
JH465-B22	87.29
JH465-B25	59.06
JH465-B25	59.06
JH465-B27	105
JH449-B05	105
JH449-B25	105
JH449-C02	105
DELSPC029-ABB53	105
DELSPC029-ABB53	105
DELSPC029-ABB53	105
DELSPC029-ABB53	105
DELSPC029-ABB53	105
DELSPC029-ABB53	105
DELSPC029-ABB53	105
DELSPC029-ABB53	105
DELSPC029-STB57	105
DELSPC029-STB57	105
DELSPC013-ABA03A	91.7
DELSPC013-ABA03A	91.7
DELSPC013-ABA03A	91.7
DELSPC013-ABA03A	91.7
DELSPC013-ABA03A	91.7
DELSPC013-ABA03A	91.7
DELSPC013-ABA03A	91.7
DELSPC013-ABA03A	91.7
DELSPC013-ABA03A	91.7
DELSPC013-ABA03A	91.7
DELSPC013-ABA03A	91.7
DELSPC013-ABA03A	91.7
DELSPC013-ABA03A	91.7
DELSPC013-ABA03A	91.7
DELSPC013-ABA03A	91.7
DELSPC013-ABA03A	91.7
DELSPC013-ABA03A	91.7
DELSPC013-ABA03A	91.7
DELSPC013-ABA03A	91.7
DELSPC013-ABA03A	91.7
DELSPC013-ABA03A	91.7
DELSPC013-ABA03A	91.7
DELSPC013-ABA03A	91.7
DELSPC013-ABA03A	91.7
DELSPC013-ABA03A	91.7
DELSPC013-ABA03A	91.7
DELSPC013-ABA03A	91.7
DELSPC013-ABA03A	91.7
DELSPC013-ABA03A	91.7
DELSPC013-ABA03A	91.7
DELSPC013-ABA03A	91.7
DELSPC013-ABA03A	91.7
DELSPC013-ABA03A	91.7
DELSPC013-ABA03A	91.7
DELSPC013-ABA03A	91.7
DELSPC013-ABA03A	91.7
DELSPC013-ABA03A	91.7
DELSPC013-ABA03A	91.7
DELSPC013-ABA03A	91.7
DELSPC013-ABA03A	91.7
DELSPC013-ABA03A	91.7
DELSPC013-ABA03A	91.7
DELSPC013-ABA03A	91.7
DELSPC013-ABA03A	91.7
DELSPC013-ABA03A	91.7
DELSPC013-ABA03A	91.7
DELSPC013-ABA03A	91.7
DELSPC013-ABA03A	91.7
DELSPC013-ABA03A	91.7
DELSPC013-ABA03A	91.7
DELSPC013-ABA03A	91.7
DELSPC013-ABA03A	91.7
DELSPC013-ABA03A	91.7
DELSPC013-ABA03A	91.7
DELSPC013-ABA03A	91.7
DELSPC013-ABA03A	91.7
DELSPC013-ABA03A	91.7
DELSPC013-ABA03A	91.7
DELSPC013-ABA03A	91.7
DELSPC013-ABA01	45.1
DELSPC013-ABB81	105
DELSPC013-ABB17	96.3
DELSPC013-ABB17	96.3
DELSPC013-ABB17	96.3
DELSPC013-STA8	40.4
DELSPC013-SJH51	35.22
DELSPC013-ABA10	105
DELSPC013-ABA10	105
DELSPC013-ABA10	105
DELSPC013-ABA10	105
DELSPC013-ABA10	105
DELSPC013-ABA10	105
DELSPC013-ABA10	105
DELSPC013-ABA10	105
DELSPC013-ABA10	105
DELSPC013-ABA10	105
DELSPC013-ABA10	105
DELSPC013-ABA10	105
DELSPC013-STB34	22.6
DELSPC013-STB34	22.6
DELSPC013-STB34	22.6
DELSPC013-UDB71	105
DELSPC013-UDB9	37.8
DELSPC013-UDB74	68.5
DELSPC013-UDB74	68.5
DELSPC013-UDB74	68.5
DELSPC013-UDB74	68.5
DELSPC013-UDB74	68.5
DELSPC013-UDA10 (STB17)	52.5
DELSPC013-UDA10 (STB17)	52.5
DELSPC013-UDA10 (STB17)	52.5
SCOPE2256-A15	105
SCOPE2256-A15	105
SCOPE2256-A15	105
SCOPE2256-A15	105
SCOPE2256-A15	105
SCOPE2256-A15	105
SCOPE2256-A15	105
SCOPE2256-A15	105
SCOPE2256-A15	105
SCOPE2256-A15	105
SCOPE2256-A15	105
SCOPE2256-A15	105
SCOPE2256-A15	105
SCOPE2256-A15	105
SCOPE2256-A15	105
SCOPE2256-A15	105
SCOPE2256-A15	105
SCOPE2256-A15	105
SCOPE2256-A15	105
SCOPE2256-A15	105
SCOPE2256-A15	105
SCOPE2256-A15	105
SCOPE2256-A15	105
SCOPE2256-A24	105
SCOPE2256-A24	105
JH47-A07	105
JH47-A07	105
JH47-A07	105
JH47-A07	105
JH47-A07	105
JH47-A07	105
JH47-A07	105
JH47-A07	105
JH47-A07	105
JH47-A07	105
JH47-A07	105
JH47-A07	105
JH47-A07	105
JH47-A07	105
JH47-A07	105
JH47-A07	105
JH47-A07	105
JH47-A07	105
JH47-A07	105
JH47-A07	105
SCOPE2046-A24	105
SCOPE2046-A24	105
SCOPE2046-A24	105
SCOPE2046-A24	105
SCOPE2046-A24	105
SCOPE2046-A24	105
SCOPE2046-A24	105
SCOPE2046-A24	105
SCOPE2046-A24	105
SCOPE2046-A24	105
SCOPE2046-A24	105
JH246-A34	105
JH246-A22	105
JH246-A22	105
JH246-A03	105
JH246-A03	105
JH246-A03	105
JH246-A03	105
JH246-A03	105
JH246-A03	105
JH246-A03	105
JH246-A03	105
JH246-A03	105
JH246-A03	105
JH246-A03	105
JH246-A03	105
JH246-A03	105
JH246-A03	105
JH246-A03	105
JH246-A03	105
JH246-A03	105
JH246-A03	105
JH246-A01	105
JH218-A09	105
JH218-A09	105
JH218-A03	105
JH218-A03	105
JH218-A03	105
JH218-A03	105
JH218-A03	105
JH218-A03	105
JH218-A03	105
JH218-A03	105
JH218-A03	105
SCOPE2114-B42	105
SCOPE2114-B42	105
SCOPE2114-B06	105
SCOPE2114-B01	105
SCOPE2114-B01	105
SCOPE2114-B01	105
SCOPE2114-B01	105
SCOPE2114-B01	105
SCOPE2114-B09	105
SCOPE2114-B09	105
SCOPE2114-B09	105
SCOPE2114-B09	105
SCOPE2114-B09	105
SCOPE2114-B09	105
SCOPE2114-B09	105
SCOPE2114-B09	105
SCOPE2114-B09	105
SCOPE2114-B21	86.41
SCOPE2114-B21	86.41
SCOPE2114-B21	86.41
SCOPE2114-B21	86.41
JH108-A03	4.73
JH108-A03	4.73
JH108-A03	4.73
JH108-A03	4.73
JH108-A03	4.73
JH108-A04	105
JH108-A02	105
JH108-A02	105
JH108-A02	105
JH108-A02	105
JH108-A02	105
JH108-A02	105
JH108-A14	105
JH108-A14	105
JH108-A14	105
JH108-A14	105
JH108-A14	105
JH108-A01	105
CIRC0113-A03	105
CIRC0113-A03	105
CIRC0113-A03	105
CIRC0113-A03	105
CIRC0113-A03	105
CIRC0113-A03	105
CIRC0113-A03	105
CIRC0113-A03	105
CIRC0113-A03	105
CIRC0113-A03	105
CIRC0113-A03	105
CIRC0113-A03	105
CIRC0113-A03	105
CIRC0113-A03	105
CIRC0113-A03	105
CIRC0113-A03	105
CIRC0113-A03	105
CIRC0113-A03	105
CIRC0113-A03	105
CIRC0113-A03	105
CIRC0113-A09	105
CIRC0113-A09	105
CIRC0113-A09	105
JH275-A02	61.51
JH275-A02	61.51
JH275-A02	61.51
JH275-A02	61.51
JH275-A02	61.51
JH275-A02	61.51
JH275-A02	61.51
JH275-A02	61.51
JH275-A02	61.51
JH275-A02	61.51
JH275-A02	61.51
JH275-A02	61.51
JH275-A02	61.51
JH275-A02	61.51
JH275-A02	61.51
JH275-A02	61.51
JH275-A02	61.51
JH275-A02	61.51
JH275-A05	105
JH275-A05	105
JH275-B15	95.87
JH275-B45	76.93
OM5418-A03	105
OM5418-A03	105
OM5418-A03	105
OM5418-A10	105
OM5418-A10	105
OM5418-A10	105
OM5418-A14	63.4
OM5418-B39	105
OM5418-A07	105
OM5418-A07	105
OM5418-A07	105
CIRC0323-A06	105
CIRC0323-A06	105
CIRC0323-A06	105
CIRC0323-A06	105
CIRC0323-A06	105
CIRC0323-A06	105
CIRC0323-A06	105
CIRC0323-A06	105
CIRC0323-A05	105
CIRC0323-A05	105
CIRC0323-B03	105
CIRC0323-B03	105
CIRC0323-B46	24.6
CIRC0323-B18	105
CIRC0323-A08	105
CIRC0323-A08	105
JH27-A04	105
JH27-A04	105
JH27-A04	105
JH27-A04	105
JH27-A04	105
JH27-A09	105
JH27-A11	105
JH27-A11	105
JH27-A11	105
JH27-A11	105
JH27-A11	105
JH27-A11	105
JH27-A11	105
JH27-A11	105
JH27-A11	105
JH27-A11	105
JH27-A11	105
JH27-A11	105
JH27-A11	105
JH27-A11	105
JH27-A21	105
JH27-B22	105
JH27-B22	105
JH27-B22	105
CIRC0036-A13	105
CIRC0036-A16	105
CIRC0036-A16	105
CIRC0036-B13	105
CIRC0036-B13	105
CIRC0036-B13	105
CIRC0036-B13	105
CIRC0036-B13	105
CIRC0036-B13	105
CIRC0036-B13	105
CIRC0036-B13	105
CIRC0036-B13	105
CIRC0036-B13	105
CIRC0036-B13	105
CIRC0036-B13	105
CIRC0036-B13	105
CIRC0036-B13	105
CIRC0036-B17	105
CIRC0036-B17	105
CIRC0036-B51	105
CIRC0036-B51	105
CIRC0036-C02	105
CIRC0036-C02	105

## Sheet: Fig. 1D
Participant	% unique resistant viruses per PWH
DELSPC012	7.24638
DELSPC025	25
DELSPC020	66.6667
DELSPC019	26.087
DELSPC015	0
DELSPC017	79.2453
DELSPC023	0
JH448	95.8333
JH447	90
OM5368	100
JH471	100
JH465	20
JH449	100
DELSPC029	100
DELSPC013	15.385
SCOPE2256	100
JH47	100
SCOPE2046	100
JH246	100
JH218	100
SCOPE2114	80.9524
JH108	72.2222
CIRC0113	100
JH275	9.09091
OM5418	90.9091
CIRC0323	93.75
JH27	100
CIRC0036	100

## Sheet: Fig. 2A
	aNAb IC50 (ug/ml)
Participant-Isolate	aNAb-sensitive	aNAb-resistant
DELSPC012-UDB42	3.24
DELSPC012-ABB11	31.2
DELSPC012-STA08	38.2
DELSPC012-ABA7	75.1
DELSPC012-ABB14	16.1
DELSPC012-STB12	8.93
DELSPC012-UDB29A	71.5
DELSPC012-STB17	25.7
DELSPC012-PPB35	27.3
DELSPC012-ABA6	53.2
DELSPC012-STB13	28.1
DELSPC012-UDA5	33.4
DELSPC012-UDA6B	16.7
DELSPC012-UDB37B	105
DELSPC025-ABA15	63.45
DELSPC025-STA03	36.89
DELSPC025-STA15	105
DELSPC025-UDA20	61.59
DELSPC020-STA10		105
DELSPC020-STA13		105
DELSPC020-UDA19		64.96
DELSPC019-UDA17	19.15
DELSPC019-ABA06	105
DELSPC019-STA11	20.01
DELSPC019-STB03	105
DELSPC019-ABA09	105
DELSPC019-UDA06	60.03
DELSPC019-STA31	105
DELSPC019-ABA48	74.3
DELSPC019-UDA01	60.72
DELSPC019-STA24	105
DELSPC019-UDA12	31.6
DELSPC019-UDA40	44.09
DELSPC019-STA30	27.09
DELSPC019-ABB22	69.25
DELSPC019-UDA22	40.44
DELSPC015-STA10	60.66
DELSPC015-UDA05	84.79
DELSPC015-UDB32	12.68
DELSPC015-UDB18	10.6
DELSPC015-STB63	16.32
DELSPC015-STA03	9.78
DELSPC015-STB57	4.27
DELSPC015-STB17	7.95
DELSPC017-ABB17		105
DELSPC017-ABB18		19.79
DELSPC017-ABB21		25.29
DELSPC017-STA01		105
DELSPC017-STC04		76.57
DELSPC017-STC11		105
DELSPC023-STA10	34.77
DELSPC023-STB52	31.32
DELSPC023-UDB49	8.31
JH448-A02		105
JH448-A07		56.75
JH448-B07		105
JH447-B04		105
JH447-B13		105
JH447-B18		105
JH447-B29		46.531
JH447-B34		105
OM5368-A05		105
OM5368-A07		105
OM5368-A09		105
OM5368-B04		105
JH471-A07		105
JH471-A08		105
JH471-A10		105
JH471-B08		105
JH465-B15	93.12
JH465-B22	87.29
JH465-B25	59.06
JH465-B27	105
JH449-B05		105
JH449-B25		105
JH449-C02		105
DELSPC029-ABB53		105
DELSPC029-STB57		105
DELSPC013-ABA03A	91.7
DELSPC013-ABA01	45.1
DELSPC013-ABB81	105
DELSPC013-ABB17	96.3
DELSPC013-STA8	40.4
DELSPC013-STB51	35.22
DELSPC013-ABA10	105
DELSPC013-STB34	22.6
DELSPC013-UDB71	105
DELSPC013-UDB9	37.8
DELSPC013-UDB74	68.5
DELSPC013-UDA10 (STB17)	52.5
SCOPE2256-A15		105
SCOPE2256-A24		105
JH47-A07		105
SCOPE2046-A24		105
JH246-A34		105
JH246-A22		105
JH246-A03		105
JH246-A01		105
JH218-A09		105
JH218-A03		105
SCOPE2114-B42		105
SCOPE2114-B06		105
SCOPE2114-B01		105
SCOPE2114-B09		105
SCOPE2114-B21		86.41
JH108-A03		4.73
JH108-A04		105
JH108-A02		105
JH108-A14		105
JH108-A01		105
CIRC0113-A03		105
CIRC0113-A09		105
JH275-A02	61.51
JH275-A05	105
JH275-B15	95.87
JH275-B45	76.93
OM5418-A03		105
OM5418-A10		105
OM5418-A14		63.4
OM5418-B39		105
OM5418-A07		105
CIRC0323-A06		105
CIRC0323-A05		105
CIRC0323-B03		105
CIRC0323-B46		24.6
CIRC0323-B18		105
CIRC0323-A08		105
JH27-A04		105
JH27-A09		105
JH27-A11		105
JH27-A21		105
JH27-B22		105
CIRC0036-A13		105
CIRC0036-A16		105
CIRC0036-B13		105
CIRC0036-B17		105
CIRC0036-B51		105
CIRC0036-C02		105

## Sheet: Fig. 2B
	% infectivity
aNAb (μg/ml)	DELSPC017-ABB17	DELSPC017-ABB18	DELSPC017-ABB21	DELSPC017-STA01	DELSPC017-STC04	DELSPC017-STC11	DELSPC017-STA10	DELSPC017-STA13	DELSPC017-UDA19	JH448-A02	JH448-A07	JH448-B07	JH447-B04	JH447-B13	JH447-B18	JH447-B29	JH447-B34	OM5368-A05	OM5368-A07	OM5368-A09	OM5368-B04	JH471-A07	JH471-A08	JH471-A10	JH471-B08	JS449-B05	JS449-B25	JS449-C02	SCOPE2046-A24	SCOPE2256-A24	SCOPE2256-A15	JH246-A03	SCOPE2114-B01	JH218-A03	JH218-A09	JH108-A02	JH108-A03	JH47-A07	JH108-A14	SCOPE2114-B09	SCOPE2114-B21	CIRC0113-A03	CIRC0113-A09	JH108-A01	JH108-A04	JH246-A01	JH246-A22	JH246-A34	SCOPE2114-B06
100	55.83	15.89	21.33	49.83	45.39	57.8	68.8689	69.0506	39.5923	59.2745	42.5131	76.8709	72.4415	54.0587	80.6775	31.6107	79.5208	59.2653	63.32	62.2913	59.8008	82.7525	63.2797	60.6977	59.2184	89.9329	74.4594	88.508	84.3284	72.6717	88.9903	68.3458	87.3698	66.2049	71.6821	76.6835	0.323797	76.3939	100	85.8114	44.4479	58.2317	83.1269	75.2222	59.7513	90.8382	94.2281	66.0506	99.744
33.3	87.55	46.92	49.88	79.41	62.4	85.8	88.9811	77.723	64.0683	94.9676	60.4848	96.2254	92.3303	77.5675	96.5094	59.2462	100	82.2279	87.7854	83.5272	82.6469	88.8814	73.5227	81.2754	87.942	93.9002	113.987	86.9027	94.5227	82.4035	95.674	89.9849	100	73.8744	88.4442	77.269	3.78946	88.4543	98.2195	89.5116	74.0184	79.8399	100	96.8542	84.5962	91.7792	91.8027	70.7079	91.936
11.1	88.53	59.05	64.77	75.2	68.76	80.75	93.3198	80.374	82.0989	100	73.2697	94.5677	90.2452	87.0567	100	80.1548	91.1746	96.5923	93.415	89.6202	96.0979	91.8901	76.3276	84.7501	91.2868	90.2651	93.2442	100	95.1811	99.4021	94.1529	98.689	95.4562	89.8286	96.6336	90.0941	21.602	97.7304	98.2195	100	85.5234	92.4162	95.8603	90.5238	89.0576	87.7531	97.5615	84.6581	96.5048
3.7							100	100	89.3248	99.6766	95.3373	100	100	92.0379	90.463	88.7481	90.2121	99.6529	95.59	100	100	95.3445	86.5086	88.2054	94.3945	100	85.1401	98.3819	100	100	94.706	100	92.273	100	99.1805	92.557	54.6784	99.0104	92.6934	99.2558	100	100	93.2922	100	94.3217	97.2223	100	94.7445	99.4328
[truncated: 26 more columns]

## Sheet: Fig. 2C
	% infecitivity
aNAb (μg/ml)	DELSPC019-UDA17	DELSPC019-ABA06	DELSPC019-STA11	DELSPC019-STB03	DELSPC019-ABA09	DELSPC019-UDA06	DELSPC019-STA31	DELSPC019-ABA48	DELSPC019-UDA01	DELSPC019-STA24	DELSPC019-UDA12	DELSPC019-UDA40	DELSPC019-STA30	JH465-B15	JH465-B22	JH465-B25	JH465-B27	DELSPC015-STA10	DELSPC015-UDA05	DELSPC015-UDB32	DELSPC015-UDB18	DELSPC015-STB63	DELSPC015-STA03	DELSPC015-STB57	DELSPC015-STB17	DELSPC012-UDB29A	DELSPC012-STB17	DELSPC012-STA08	DELSPC012-UDB37	DELSPC012-PPB35	DELSPC012-ABA06	DELSPC012-ABB11	DELSPC012-ABA07	DELSPC012-STB12	DELSPC012-UDB42	DELSPC012-STB13	DELSPC012-ABB14	DELSPC012-UDA05	DELSPC012-UDA06B	DELSPC025-ABA15	DELSPC025-STA03	DELSPC025-STA15	DELSPC025-UDA20	DELSPC023-STA10	DELSPC023-STB32	DELSPC023-UDB49	DELSPC013-ABB81	DELSPC013-ABB17	DELSPC013-ABA03A
100	7.41	56.86	13.43	50.49	63.76	37.41	60.12	37.7	33.08	54.19	19.78	27.62	20.46	48.2936	48.4271	38.9817	46.2428	31.18	41.72	0.92	0.46	3.75	1.12	10.19	7.88	43.12	30.07	25.94	40.64	16.35	36.31	20.27	38.99	9.5	1.11	24.76	18.9	25.28	16.45	39.8049	20.9943	47.7797	34.2411	20.1987	15.8872	4.98554	59.02	45.12	46.35
33.3	42.4	89.59	37.22	82.11	89.52	63.55	90.92	77.02	68.44	78.83	54.65	66.3	45.09	70.6811	67.3664	63.7503	76.3459	73.79	79.38	14.08	10.85	26.93	12.32	18.04	11.76	65.27	52.2	59.95	67.39	51.19	61.39	53.4	76.3	21.98	5.83	51.01	42.13	54.01	42.2	66.0042	64.0131	78.171	70.1266	49.3248	50.7019	16.1619	85.67	76.27	72.64
11.1	63.29	98.73	65.9	88.81	98.65	87.68	99.29	82.67	94.83	93.12	74.22	74.73	71.72	85.5427	86.3359	68.5348	83.0828	90.96	89.13	54.16	41.8	63.91	40.79	34.86	47.55	80.41	58.57	74.25	57.66	71.59	78.56	73.93	87.44	45.59	15.95	66.27	54.36	72.05	55.51	72.8973	80.6985	77.0244	89.4479	73.6476	71.3929	42.7217	88.59	82.04	83.63
3.7														89.1234	87.0463	75.9664	88.0649																							86.3312	83.1992	92.4157	100	98.5307	97.7559	71.5413
[truncated: 14 more columns]

## Sheet: Fig. 2D
Participant	Years on uninterruped ART	% resistant viruses per PWH
DELSPC012	3.08	7.14286
DELSPC015	3	0
DELSPC017	3	50
DELSPC019	3	33.3333
DELSPC023	13.33	0
DELSPC020	6.08	66.6667
DELSPC025	6	25
DELSPC013	15	25
DELSPC029	14.92	100
SCOPE2256	21.33	100
JH47	23.58	100
SCOPE2046	25.4	100
JH246	21.67	100
JH218	22.75	100
SCOPE2114	26.67	80
JH108	22.75	80
CIRC0113	20.6	100
JH275	17.3	25
OM5418	26.3	80
CIRC0323	20.3	83.3333
JH27	22.9	100
CIRC0036	25.8	100
JH448	2.83	66.6667
JH447	4.5	80
OM5368	8.25	100
JH471	4.58	100
JH465	4.75	25
JH449	5.83	100

## Sheet: Fig. 2E
Participant	Years on uninterruped ART	% resistant viruses per PWH
DELSPC012	3.08	7.24638
DELSPC015	3	0
DELSPC017	3	79.2453
DELSPC019	3	26.087
DELSPC023	13.33	0
DELSPC020	6.08	66.6667
DELSPC025	6	20
DELSPC013	15	15.3846
DELSPC029	14.92	100
SCOPE2256	21.33	100
JH47	23.58	100
SCOPE2046	25.4	100
JH246	21.67	100
JH218	22.75	100
SCOPE2114	26.67	80.9524
JH108	22.75	72.2222
CIRC0113	20.6	100
JH275	17.3	9.09091
OM5418	26.3	90.9091
CIRC0323	20.3	93.75
JH27	22.9	100
CIRC0036	25.8	100
JH448	2.83	95.8333
JH447	4.5	90
OM5368	8.25	100
JH471	4.58	100
JH465	4.75	20
JH449	5.83	100

## Sheet: Fig. 3D
sensitive					resistant
seq	Hill (m)	IC50	IIP	R2	seq	Hill (m)	IC50	IIP	R2
JH465_B27	0.625084	121.694	1.22363	0.904485	SCOPE2114_B09	0.983237	462.305	1.33333	0.947255
JH465_B15	1.3679	104.395	2.7111	0.984448	SCOPE2114_B21	0.909901	86.4103	1.88324	0.976208
JH465_B22	0.63923	108.001	1.28048	0.915312	JH108_A03	1.7929	4.72928	5.96177	0.98679
DELSPC023_STA10	1.61962	34.772	3.98232	0.933384	JH108_A04	0.695258	238.921	1.15876	0.946566
DELSPC023_STB32	1.56643	31.3136	3.9228	0.953257	CIRC0323_A08	0.308908	1035.52	0.479254	0.978563
DELSPC023_UDB49	1.17976	8.30628	3.63445	0.999565	CIRC0323_A06	0.351329	121.465	0.756609	0.970479
DELSPC025_ABA15	0.645903	63.4531	1.43563	0.963913	CIRC0323_A05	0.581597	275.937	0.95756	0.920759
DELSPC025_UDA20	1.26974	61.5813	2.8075	0.997896	CIRC0323_B46	0.394676	24.6058	1.06847	0.986452
DELSPC019_UDA17	1.39652	19.2982	3.79089	0.938067	JH448_A02	1.57434	156.827	2.84164	0.972936
DELSPC019_ABA06	1.85515	112.688	3.61417	0.997841	JH448_A07	0.959517	56.7447	2.15817	0.912256
DELSPC019_STA11	1.14733	20.1688	3.09278	0.998703	JH447_B13	0.684476	157.573	1.25842	0.973789
DELSPC019_STB03	0.933307	121.104	1.796	0.932564	JH447_B29	0.867714	46.5229	2.02789	0.987096
DELSPC019_ABA09	1.69546	131.962	3.18699	0.992293	DELSPC020_STA20	0.838736	298.932	1.30088	0.94811
DELSPC019_UDA06	1.12692	60.2475	2.50319	0.993861	DELSPC020_UDA19	0.781463	64.9725	1.71767	0.988193
DELSPC019_STA31	2.06033	114.919	3.99628	0.991082	DELSPC017_ABB18	0.924687	19.9395	2.4983	0.917905
DELSPC019_UDA01	1.64442	60.9363	3.6427	0.989042	DELSPC017_ABB21	0.870879	25.4695	2.26143	0.95899
DELSPC019_STA24	1.10892	113.858	2.15837	0.998817	DELSPC017_STC04	0.443052	76.8061	0.984404	0.94451
DELSPC019_UDA12	1.11803	31.7988	2.79307	0.972648	JH47_A07	1.09413	271.221	1.72245	0.979276
DELSPC019_STA30	1.04106	27.2738	2.67047	0.999932	JH246_A34	0.683215	182.445	1.21531	0.92222
DELSPC015_STA10	1.41056	60.8845	3.12541	0.989561	JH246_A03	1.61633	149.788	2.94952	0.987224
DELSPC015_UDA05	1.10909	85.0175	2.29855	0.954213	JH218_A09	1.17636	204.35	1.99206	0.996644
DELSPC015_UDB32	2.20401	12.8078	6.37515	0.988854	JH218_A03	0.685361	221.099	1.1653	0.919478
DELSPC015_UDB18	2.2937	10.7073	6.81303	0.971708	CIRC0113_A03	0.986695	138.164	1.84117	0.999547
DELSPC015_STB63	1.73636	16.4622	4.83318	0.98966	CIRC0036_A16	0.916083	356.51	1.34644	0.960005
DELSPC015_STA03	1.87049	9.88074	5.62122	0.983211	DELSPC029_ABB53	0.596461	134.124	1.14885	0.979656
DELSPC015_STB57	0.705657	4.33786	2.37477	0.992956	OM5368_A05	1.60816	104.949	3.18287	0.978882
DELSPC012_UDB29A	0.768412	71.6772	1.65761	0.998158	OM5368_A07	0.752828	297.62	1.17884	0.928545
DELSPC012_STB17	0.541497	25.8815	1.41778	0.903468	OM5368_A09	0.752671	221.966	1.26875	0.959396
DELSPC012_STA08	0.958888	38.4617	2.31778	0.954608	OM5368_B04	1.27737	128.195	2.41861	0.990368
DELSPC012_PPB35	1.16321	27.5652	2.97785	0.968243	JH471_A07	0.428052	3898.81	0.397347	0.991169
DELSPC012_ABA06	0.846175	53.4507	1.92771	0.996527	JH471_A08	0.372404	420.555	0.628856	0.945182
DELSPC012_ABB11	1.09715	31.4324	2.74654	0.979861
DELSPC012_ABA07	1.08631	75.3862	2.30805	0.959959
DELSPC012_STB12	0.945041	9.03761	2.87723	0.999179
DELSPC012_UDB42	1.28702	3.29246	4.48204	0.985917
DELSPC012_STB13	0.812776	28.3208	2.07454	0.972989
DELSPC012_ABB14	0.741993	16.241	2.07339	0.950359
DELSPC012_UDA05	0.923871	33.5962	2.28763	0.983345
DELSPC012_UDA06B	0.839913	16.8434	2.33159	0.944623
DELSPC013_ABA03A	0.80853	91.9017	1.6564	0.977459
DELSPC013_STA08	0.732833	40.6439	1.75982	0.99704
DELSPC013_STB51	0.966624	35.4349	2.37063	0.962064
DELSPC013_STB34	1.58016	22.7904	4.1752	0.979118
DELSPC013_UDB71	0.794828	128.921	1.51543	0.922054
DELSPC013_UDB09	0.956916	38.0414	2.31759	0.951564
DELSPC013_UDB74	1.09528	68.7505	2.37064	0.953637
JH275_A05	0.750968	117.813	1.46367	0.996651
JH275_A02	0.928577	61.5211	2.05689	0.995588

[truncated: 28 more sheets: Fig. 3E, Fig. 3F, Fig. 4A, Fig. 4B, Fig. 5A, Fig. 5B, Fig. 5C, Fig. 5D, Fig. 5E, Fig. 5F, Fig. 5G, Fig. 5H, Fig. 6C, Fig. 6D, Fig. 6E, Fig. 6F, Fig. 6G, Fig. 6H, Fig. 7B, Fig. 7C …]
